# Supplementary material for: An updated C. elegans nuclear body muscle transcriptome for studies in muscle formation and function
Source: Skelet Muscle. 2023 Mar 2;13:4. doi: 10.1186/s13395-023-00314-2 (PMC9979539; doi:10.1186/s13395-023-00314-2)
Supplement: Supplementary file 5 — Additional file 5: Supplemental Table S4. Primer list used in this study. [file 13395_2023_314_MOESM5_ESM.xlsx]

## Sheet: Primers used in this study
Primer	Sequence
myo-3p F	GGGGACAACTTTGTATAGAAAAGTTGAGTGATTATAGTCTCTGTTTTCG
myo-3p R	GGGGACTGCTTTTTTGTACAAACTTGTTTCTAGATGGATCTAGTGGTCG
his-58::mCherry F	GGGGACAAGTTTGTACAAAAAAGCAGGCTGGATGGTCTCAAAGGGTGAAGAAGATAACATGG
his-58::mCherry R	GGGGACCACTTTGTACAAGAAAGCTGGGTGTTACTTGCTGGAAGTGTACTTGGTGACGGC
SL Poly-A	GTCGTATCCAGTGCAGGGTCCGAGGTATTCGCACTGGATACGCAAAAAAAAAAAAAAAAAAVN
let-7 5p	TGAGGTAGTAGGTTGTATAGTT
let-7 3p	CTATGCAATTTTCTACCTTACC
miR-5551 5p	TGTAAATGGTTGGAATCTGGTAT
miR-5551 3p	ACCAATTTCTTACCATTAGCATC
miR-34 5p	AGGCAGTGTGGTTAGCTGGTTG
miR-34 3p	ACGGCTACCTTCACTGCCACCC
miR-230 5p	ACTTGGTCGGCGATTTAATATTA
miR-230 3p	GTATTAGTTGTGCGACCAGGAGA
miR-250 5p	CCTTCAGTTGCCTCGTGATCC
miR-250 3p	AATCACAGTCAACTGTTGGC
miR-77 5p	GATGGTTGTGCTCTGAGGAAAT
miR-77 3p	TTCATCAGGCCATAGCTGTCCA
miR-1 5p	CTATGCAATTTTCTACCTTACC
miR-1 3p	CGCAGTGGAATGTAAAGAAGT
Universal R.	GCAGGGTCCGAGGTATTC
